# Supplementary material for: Comparison of four commercial RT‐PCR diagnostic kits for COVID‐19 in China
Source: J Clin Lab Anal. 2020 Dec 15;35(1):e23605. doi: 10.1002/jcla.23605 (PMC7843276; doi:10.1002/jcla.23605)
Supplement: Supplementary file 1 — Table S1 [file JCLA-35-e23605-s001.xlsx]

## Sheet: Sheet1
Patient no.	Age/year	Sex	Onset days	Specimens no.	Specimens	Ct value of Kit I		Ct value of Kit IV
						ORF1ab	N	ORF1ab	N
CD-01	18	F	2	FY-0038-1	nasopharyngeal swabs	28.9	30.6	29.2	30.8
				FY-0038-2	sputum	22.1	25.8	21.7	25.3
CD-02	42	M	2	FY-0045-1	nasopharyngeal swabs	-	-	-	-
				FY-0045-2	sputum	35.1	35.5	35	35.2
CD-03	50	M	2	FY-0054-2	nasopharyngeal swabs	28.9	30.2	29.5	30.8
				FY-0054-3	sputum	22.5	25.1	21.5	24.3
CD-04	40	M	2	FY-0057-1	nasopharyngeal swabs	30.3	33.2	30.5	33.8
				FY-0057-2	sputum	27.6	32.9	26.2	30.8
CD-05	68	M	2	FY-0072-1	nasopharyngeal swabs	-	34.8	39.4	38.8
				FY-0072-2	sputum	37.6	38.6	37	37.6
CD-06	32	F	3	FY-0044-1	nasopharyngeal swabs	-	-	-	-
				FY-0044-2	sputum	26.2	28.8	27	28
CD-07	56	M	3	FY-0040-1	nasopharyngeal swabs	26.6	29.1	26	28.5
				FY-0040-2	sputum	18.8	20.5	18	19.2
CD-08	36	M	5	FY-0050-2	nasopharyngeal swabs	31.9	34.1	32.5	32.8
				FY-0050-1	sputum	26.4	29.8	27.4	27.9
CD-09	44	M	5	FY-0058-1	nasopharyngeal swabs	34.7	35.3	35.5	35.8
				FY-0058-2	sputum	32.5	33.5	31.5	32.6
CD-10	35	M	5	FT495-1	nasopharyngeal swabs	24.6	25.7	25.7	25.5
				FT495-2	sputum	26.2	26.6	25.5	25.4
CD-11	55	F	6	FY-0051-2	nasopharyngeal swabs	29.6	33	30.2	32.5
				FY-0051-1	sputum	30	32.7	31.2	31.5
CD-12	33	F	6	FY-0052-1	nasopharyngeal swabs	32.2	35.7	31.5	32
				FY-0052-2	sputum	36.1	37.4	35.4	35.2
CD-13	62	F	9	FT421-1	nasopharyngeal swabs	38.2	34.8	39.2	39
				FT421-2	sputum	18.6	19.4	20.2	19.8
CD-14	59	M	9	FT422-1	nasopharyngeal swabs	-	36.9	37.4	-
				FT422-2	sputum	36.6	33.4	32.5	33.2
CD-15	48	M	13	FT434-1	nasopharyngeal swabs	32.4	31.6	32.5	32.2
				FT434-2	sputum	13.1	13.4	12.4	13.1
CD-16	61	F	15	DC20923	nasopharyngeal swabs	23.4	25.4	24.5	25.2
				DC20924	sputum	32.6	31.1	31.4	31.2
